# Supplementary material for: Clinical and Laboratory Performance of ACTIVA BioACTIVE Restorative in Primary Teeth: A Systematic Review of Pediatric Evidence
Source: J Clin Med. 2026 Jan 4;15(1):373. doi: 10.3390/jcm15010373 (PMC12786899; doi:10.3390/jcm15010373)
Supplement: Supplementary file 1 [file jcm-15-00373-s001.zip]

Archive with 1 entries (1 files):
- jcm-4026850-supplementary.pdf
